# Supplementary material for: A dynamic Bayesian Markov model for health economic evaluations of interventions in infectious disease
Source: BMC Med Res Methodol. 2018 Aug 2;18:82. doi: 10.1186/s12874-018-0541-7 (PMC6090931; doi:10.1186/s12874-018-0541-7)
Supplement: Supplementary file 1 — The model codes of the BODE (in WinBUGS) and BMM (WinBUGS and JAGS versions) are provided as additional files BODE.txt, BMM(WinBUGS).txt and BMM(JAGS).txt. (ZIP 8 kb) [file 12874_2018_541_MOESM1_ESM.zip]

Archive with 3 entries (3 files):
- BMM(JAGS).txt
- BMM(WinBUGS).txt
- BODE.txt
