# Supplementary material for: A dynamic Bayesian Markov model for health economic evaluations of interventions in infectious disease
Source: BMC Med Res Methodol. 2018 Aug 2;18:82. doi: 10.1186/s12874-018-0541-7 (PMC6090931; doi:10.1186/s12874-018-0541-7)
Supplement: Supplementary file 1 — The model codes of the BODE (in WinBUGS) and BMM (WinBUGS and JAGS versions) are provided as additional files BODE.txt, BMM(WinBUGS).txt and BMM(JAGS).txt. (ZIP 8 kb) [file 12874_2018_541_MOESM1_ESM.zip › BMM(JAGS).txt]

###The Bayesian Markov model
###JAGS model
model {
#y: array including the number of people per year in the states. The first dimension is the year of follow-up, 
#		whereas the second dimension is the state with 1=susceptible low-risk females, 2=infected low-risk females, 
#		3=asymptomatic low-risk females, 4=morbid low-risk females, 5=dead low-risk females, 6=susceptible high-risk females, 
#		7=infected high-risk females, 8=asymptomatic high-risk females, 9=morbid high-risk females, 10=dead high-risk females, 
#		11=susceptible low-risk males, 12=infected low-risk males, 13=asymptomatic low-risk males, 14=morbid low-risk males, 
#		15=dead low-risk males, 16=susceptible high-risk males, 17=infected high-risk males, 18=asymptomatic high-risk males, 
#		19=morbid high-risk males, 20=dead high-risk males. The third dimension is the intervention (1=screening, 2=vaccination).

#initialization of states (5 states * 2 sexes * 2 risk groups = 20 entries) for year 1 of follow-up (first dimension of y)

y[1,1,1] <- 399760; y[1,2,1] <- 240; y[1,3,1] <- 0; y[1,4,1] <- 0; y[1,5,1] <- 0; 
y[1,6,1] <- 99940; y[1,7,1] <- 60; y[1,8,1] <- 0; y[1,9,1] <- 0; y[1,10,1] <- 0; 
y[1,11,1] <- 399760; y[1,12,1] <- 240; y[1,13,1] <- 0; y[1,14,1] <- 0; 
y[1,15,1] <- 0; y[1,16,1] <- 99940; y[1,17,1] <- 60; y[1,18,1] <- 0; y[1,19,1] <- 0; 
y[1,20,1] <-0; y[1,1,2] <- y[1,1,1]; y[1,2,2] <- y[1,2,1]; y[1,3,2] <- y[1,3,1]; 
y[1,4,2] <- y[1,4,1]; y[1,5,2] <- y[1,5,1]; y[1,6,2] <- y[1,6,1]; y[1,7,2] <- y[1,7,1]; 
y[1,8,2] <- y[1,8,1]; y[1,9,2] <- y[1,9,1]; y[1,10,2] <- y[1,10,1]; 
y[1,11,2] <- y[1,11,1]; y[1,12,2] <- y[1,12,1]; y[1,13,2] <- y[1,13,1]; 
y[1,14,2] <- y[1,14,1]; y[1,15,2] <- y[1,15,1]; y[1,16,2] <- y[1,16,1]; 
y[1,17,2] <- y[1,17,1]; y[1,18,2] <- y[1,18,1]; y[1,19,2] <- y[1,19,1]; 
y[1,20,2] <-y[1,20,1];

#calculation of sample size according to risk-group and sex for year 1 of follow-up; only those alive are considered excluding 
#those in the state of death with indices 5, 10, 15, 20)

nfemL[1,1] <- y[1,1,1]+y[1,2,1]+y[1,3,1]+y[1,4,1]
nfemH[1,1] <- y[1,6,1]+y[1,7,1]+y[1,8,1]+y[1,9,1]
nmalL[1,1] <- y[1,11,1]+y[1,12,1]+y[1,13,1]+y[1,14,1]
nmalH[1,1] <- y[1,16,1]+y[1,17,1]+y[1,18,1]+y[1,19,1]
nfemL[1,2]<-nfemL[1,1]
nfemH[1,2]<-nfemH[1,1]
nmalL[1,2]<-nmalL[1,1]
nmalH[1,2]<-nmalH[1,1]

#the probabilities of selecting a male/female partner from the high- or low-risk group, respectively, in year 1 of follow-up

gmalH[1,1] <- (rmalH*nmalH[1,1])/(rmalH*nmalH[1,1]+rmalL*nmalL[1,1])
gmalL[1,1] <- 1-gmalH[1,1]
gfemH[1,1] <- (rfemH*nfemH[1,1])/(rfemH*nfemH[1,1]+rfemL*nfemL[1,1])
gfemL[1,1] <- 1-gfemH[1,1]

gmalH[1,2]<-gmalH[1,1]
gmalL[1,2]<-gmalL[1,1]
gfemH[1,2]<-gfemH[1,1]
gfemL[1,2]<-gfemL[1,1]

#weighted average of STI prevalence in males in year 1 of follow-up 
pmal[1,1] <- gmalH[1,1]*(y[1,17,1]/nmalH[1,1])+gmalL[1,1]*(y[1,12,1]/nmalL[1,1])

#weighted average of STI prevalence in females in year 1 of follow-up
pfem[1,1] <- gfemH[1,1]*(y[1,7,1]/nfemH[1,1])+gfemL[1,1]*(y[1,2,1]/nfemL[1,1])

pmal[1,2]<-pmal[1,1]
pfem[1,2]<-pfem[1,1]

#force of infection: function of STI transmission probability beta, partner acquisition rates in low-risk females rfemL 
#(accordingly for the other sex and risk group), and sex-specific population prevalence pmal and pfem, in year 1 of follow-up).

lambdafemL[1,1] <-1-exp(-beta*rfemL*pmal[1,1])
lambdafemH[1,1] <-1-exp(-beta*rfemH*pmal[1,1])
lambdamalL[1,1] <-1-exp(-beta*rmalL*pfem[1,1])
lambdamalH[1,1] <-1-exp(-beta*rmalH*pfem[1,1])
lambdafemL[1,2] <-1-exp(-(pi*(1-eff)*beta*rfemL*pmal[1,2]+(1-pi)*beta*rfemL*pmal[1,2]))
lambdafemH[1,2] <-1-exp(-(pi*(1-eff)*beta*rfemH*pmal[1,2]+(1-pi)*beta*rfemH*pmal[1,2]))
lambdamalL[1,2] <-1-exp(-(pi*(1-eff)*beta*rmalL*pfem[1,2]+(1-pi)*beta*rmalL*pfem[1,2]))
lambdamalH[1,2] <-1-exp(-(pi*(1-eff)*beta*rmalH*pfem[1,2]+(1-pi)*beta*rmalH*pfem[1,2]))

#dat.sus.femH: simulated data on susceptible high-risk females, used for calibration in year 1. The parameter y[1,6,1] contains 
#the number of susceptible high-risk females in year 1 and is calibrated by the data for year 1. The approach for high-risk females 
#in the states infected, asymptomatic and morbid as well as for high-risk males in the same states is conducted accordingly.

dat.sus.femH[1] ~ dpois(y[1,6,1])
dat.inf.femH[1] ~ dpois(y[1,7,1])
dat.asy.femH[1] ~ dpois(y[1,8,1])
dat.mor.femH[1] ~ dpois(y[1,9,1])  
dat.sus.malH[1] ~ dpois(y[1,16,1])
dat.inf.malH[1] ~ dpois(y[1,17,1])
dat.asy.malH[1] ~ dpois(y[1,18,1])
dat.mor.malH[1] ~ dpois(y[1,19,1])

#calibration in years 2-5
for(a in 2:5){
	dat.sus.femH[a] ~ dpois(max(0.1,y[a,6,1]))
	dat.inf.femH[a] ~ dpois(max(0.1,y[a,7,1]))
	dat.asy.femH[a] ~ dpois(max(0.1,y[a,8,1]))
	dat.mor.femH[a] ~ dpois(max(0.1,y[a,9,1]))   
	dat.sus.malH[a] ~ dpois(max(0.1,y[a,16,1]))
	dat.inf.malH[a] ~ dpois(max(0.1,y[a,17,1]))
	dat.asy.malH[a] ~ dpois(max(0.1,y[a,18,1]))
	dat.mor.malH[a] ~ dpois(max(0.1,y[a,19,1]))
}

for (i in 1:2){
	#intervention screening-only: pi2=1, else: pi2=pi
	pi2[i]<-ifelse(i==1,1,pi)
	#intervention screening-only: eff2=0 (no vaccine efficacy), else: eff2=eff
	eff2[i]<-ifelse(i==1,0,eff)
	###state allocation algorithm
	for (a in 2:A){
		#chi is the reproduction rate
		#nfemL and lambdafemL are explained above
		#pisd is the probability of death from any cause
		#piia is the transition probability infection --> asymptomatic
		#piam is the transition probability asymptomatic --> morbid
		#pimd is the transition probability morbid --> dead
		
		#state allocation of low-risk females in year a; y[a,1,i]=susceptible, 
		#y[a,2,i]=infected, y[a,3,i]=asymptomatic, y[a,4,i]=morbid, y[a,5,i]=dead
		
		y[a,1,i] <- y[a-1,1,i]+chi*nfemL[a-1,i]-lambdafemL[a-1,i]*y[a-1,1,i]-pisd*y[a-1,1,i]
		y[a,2,i] <- y[a-1,2,i]+lambdafemL[a-1,i]*y[a-1,1,i]-piia*y[a-1,2,i]-pisd*y[a-1,2,i]
		y[a,3,i] <- y[a-1,3,i]+piia*y[a-1,2,i]-piam*y[a-1,3,i]-pisd*y[a-1,3,i]
		y[a,4,i] <- y[a-1,4,i]+piam*y[a-1,3,i]-pimd*y[a-1,4,i]-pisd*y[a-1,4,i]
		y[a,5,i] <- y[a-1,5,i]+pisd*nfemL[a-1,i]+pimd*y[a-1,4,i]
		
		#state allocation of high-risk females in year a; y[a,6,i]=susceptible, 
		#y[a,7,i]=infected, y[a,8,i]=asymptomatic, y[a,9,i]=morbid, y[a,10,i]=dead
		
		y[a,6,i] <- y[a-1,6,i]+chi*nfemH[a-1,i]-lambdafemH[a-1,i]*y[a-1,6,i]-pisd*y[a-1,6,i]
		y[a,7,i] <- y[a-1,7,i]+lambdafemH[a-1,i]*y[a-1,6,i]-piia*y[a-1,7,i]-pisd*y[a-1,7,i]
		y[a,8,i] <- y[a-1,8,i]+piia*y[a-1,7,i]-piam*y[a-1,8,i]-pisd*y[a-1,8,i]
		y[a,9,i] <- y[a-1,9,i]+piam*y[a-1,8,i]-pimd*y[a-1,9,i]-pisd*y[a-1,9,i]
		y[a,10,i] <- y[a-1,10,i]+pisd*nfemH[a-1,i]+pimd*y[a-1,9,i]

		#state allocation of low-risk males in year a; y[a,11,i]=susceptible, 
		#y[a,12,i]=infected, y[a,13,i]=asymptomatic, y[a,14,i]=morbid, y[a,15,i]=dead

		y[a,11,i] <- y[a-1,11,i]+chi*nmalL[a-1,i]-lambdamalL[a-1,i]*y[a-1,11,i]
				-pisd*y[a-1,11,i]
		y[a,12,i] <- y[a-1,12,i]+lambdamalL[a-1,i]*y[a-1,11,i]-piia*y[a-1,12,i]
				-pisd*y[a-1,12,i]
		y[a,13,i] <- y[a-1,13,i]+piia*y[a-1,12,i]-piam*y[a-1,13,i]-pisd*y[a-1,13,i]
		y[a,14,i] <- y[a-1,14,i]+piam*y[a-1,13,i]-pimd*y[a-1,14,i]-pisd*y[a-1,14,i]
		y[a,15,i] <- y[a-1,15,i]+pisd*nmalL[a-1,i]+pimd*y[a-1,14,i]

		#state allocation of high-risk males in year a; y[a,16,i]=susceptible, 
		#y[a,17,i]=infected, y[a,18,i]=asymptomatic, y[a,19,i]=morbid, y[a,20,i]=dead

		y[a,16,i] <- y[a-1,16,i]+chi*nmalH[a-1,i]-lambdamalH[a-1,i]*y[a-1,16,i]
				-pisd*y[a-1,16,i]
		y[a,17,i] <- y[a-1,17,i]+lambdamalH[a-1,i]*y[a-1,16,i]-piia*y[a-1,17,i]
				-pisd*y[a-1,17,i]
		y[a,18,i] <- y[a-1,18,i]+piia*y[a-1,17,i]-piam*y[a-1,18,i]-pisd*y[a-1,18,i]
		y[a,19,i] <- y[a-1,19,i]+piam*y[a-1,18,i]-pimd*y[a-1,19,i]-pisd*y[a-1,19,i]
		y[a,20,i] <- y[a-1,20,i]+pisd*nmalH[a-1,i]+pimd*y[a-1,20,i]

		#calculation of sample size according to risk group and sex for year a of follow-up; only those alive are considered excluding 
		#those in the state of death (with indices 5, 10, 15, 20)
		
		nfemL[a,i] <- y[a,1,i]+y[a,2,i]+y[a,3,i]+y[a,4,i]
		nfemH[a,i] <- y[a,6,i]+y[a,7,i]+y[a,8,i]+y[a,9,i]
		nmalL[a,i] <- y[a,11,i]+y[a,12,i]+y[a,13,i]+y[a,14,i]
		nmalH[a,i] <- y[a,16,i]+y[a,17,i]+y[a,18,i]+y[a,19,i]

		#the probabilities of selecting a male/female partner from the high- or low-risk group, respectively, in year a of follow-up
		gmalH[a,i] <- (rmalH*nmalH[a,i])/(rmalH*nmalH[a,i]+rmalL*nmalL[a,i])
		gmalL[a,i] <- 1-gmalH[a,i]
		gfemH[a,i] <- (rfemH*nfemH[a,i])/(rfemH*nfemH[a,i]+rfemL*nfemL[a,i])
		gfemL[a,i] <- 1-gfemH[a,i]

		#weighted average of STI prevalence in males in year a of follow-up 
		pmal[a,i] <- gmalH[a,i]*(y[a,17,i]/nmalH[a,i])+gmalL[a,i]*(y[a,12,i]/nmalL[a,i])
		#weighted average of STI prevalence in females in year a of follow-up 
		pfem[a,i] <- gfemH[a,i]*(y[a,7,i]/nfemH[a,i])+gfemL[a,i]*(y[a,2,i]/nfemL[a,i])
		#force of infection: function of STI transmission probability beta, partner acquisition rates in low-risk females rfemL (accordingly for 
		#the other sex and risk group), and sex-specific population prevalence pmal and pfem, in year a of follow-up)

		lambdafemL[a,i] <-1-exp(-(pi2[i]*(1-eff2[i])*beta*rfemL*pmal[a,i]+(1-pi2[i])*beta
				*rfemL*pmal[a,i]))
		lambdafemH[a,i] <-1-exp(-(pi2[i]*(1-eff2[i])*beta*rfemH*pmal[a,i]+(1-pi2[i])*beta
				*rfemH*pmal[a,i]))
		lambdamalL[a,i] <-1-exp(-(pi2[i]*(1-eff2[i])*beta*rmalL*pfem[a,i]+(1-pi2[i])*beta
				*rmalL*pfem[a,i]))
		lambdamalH[a,i] <-1-exp(-(pi2[i]*(1-eff2[i])*beta*rmalH*pfem[a,i]+(1-pi2[i])*beta
				*rmalH*pfem[a,i]))
	}
}

#poisson-gamma model to update informative priors on partner acquisition rates by data
#datfemH: number of yearly partners in high-risk females, accordingly for the other sex and risk group
#rfemH: partner acquisition rate in high-risk females, accordingly for the other sex and risk group
#popsize: population size of the simulated data on yearly partners; we assume that 500 individuals were interviewed on their yearly number of partners

for(i in 1:popsize){
	datfemH[i] ~ dpois(rfemH)
	datfemL[i] ~ dpois(rfemL)
	datmalH[i] ~ dpois(rmalH)
	datmalL[i] ~ dpois(rmalL)
}

#informative priors on partner acquisition rates
rfemH ~ dgamma(0.1,0.1)
rfemL ~ dgamma(0.1,0.1)
rmalH ~ dgamma(0.1,0.1)
rmalL ~ dgamma(0.1,0.1)

#informative prior on reproduction rate chi.
chi~dgamma(1111.1,111111.1)

#informative prior on transition probability infected --> asymptomatic 
piia~dbeta(5119.2, 1279.8)

#informative prior on transition probability asymptomatic --> morbid 
piam~dbeta(1842.66,18631.34)

#informative prior on transition probability morbid --> dead
pimd~dbeta(1535.96,36863.04)

#informative prior on transition probability susceptible --> dead
pisd~dbeta(156.1714,312186.6)

#beta-binomial model on probability STI transmission. r.beta: number of events, n.beta: sample size
r.beta ~ dbin(beta,n.beta)
#minimally-informative prior on beta
beta ~ dbeta(0.5,0.5)

#beta-binomial model on probability of diagnosis. r.diag: number of events, n.diag: sample size
r.diag ~ dbin(diag,n.diag)
#minimally-informative prior on diag
diag ~ dbeta(0.5,0.5)

#beta-binomial model on probability of screening. r.screen: number of events, n.screen: sample size
r.screen ~ dbin(screen,n.screen)
#minimally-informative prior on screen
screen ~ dbeta(0.5,0.5)

#beta-binomial model on vaccine coverage. r.pi: number of events, n.pi: sample size
r.pi ~ dbin(pi,n.pi)
#minimally-informative prior on pi
pi ~ dbeta(0.5,0.5)

#beta-binomial model on vaccine efficacy. r.eff: number of events, n.eff: sample size
r.eff ~ dbin(eff,n.eff)
#minimally-informative prior on eff
eff ~ dbeta(0.5,0.5)

#informative priors on costs and utilities 
tau.screen<-1/pow(0.693,2)
c.screen ~ dlnorm(2.996,tau.screen)
tau.vac<-1/pow(0.07986607,2)
c.vac ~ dlnorm(5.518352,tau.vac)
tau.test.sti<-1/pow(0.03,2)
c.test.sti ~ dlnorm(2.996,tau.test.sti)
tau.test.blood<-1/pow(0.03,2)
c.test.blood ~ dlnorm(3.401,tau.test.blood)
tau.trt<-1/pow(0.8325546,2)
c.trt ~ dlnorm(4.258597,tau.trt)
tau.trt.dis<-1/pow(0.1980422,2)
c.trt.dis ~ dlnorm(6.194998,tau.trt.dis)
tau.gp<-1/pow(0.02,2)
c.gp ~ dlnorm(3.912,tau.gp)

#utility of infected
u.inf ~ dbeta(1469.3,629.7)
#utility of asymptomatic
u.asym ~ dbeta(1439.4,959.6)
#utility of morbid
u.morb ~ dbeta(629.7,1469.3)
}
