# Supplementary material for: A dynamic Bayesian Markov model for health economic evaluations of interventions in infectious disease
Source: BMC Med Res Methodol. 2018 Aug 2;18:82. doi: 10.1186/s12874-018-0541-7 (PMC6090931; doi:10.1186/s12874-018-0541-7)
Supplement: Supplementary file 1 — The model codes of the BODE (in WinBUGS) and BMM (WinBUGS and JAGS versions) are provided as additional files BODE.txt, BMM(WinBUGS).txt and BMM(JAGS).txt. (ZIP 8 kb) [file 12874_2018_541_MOESM1_ESM.zip › BMM(WinBUGS).txt]

###The Bayesian Markov model
###WinBUGS model
model {
#initialization
female[1,1,1,1] <- 399760; female[1,1,1,2] <- 240; female[1,1,1,3] <- 0; 
female[1,1,1,4] <- 0; female[1,1,1,5] <- 0; female[1,2,1,1] <- 99940; 
female[1,2,1,2] <- 60; female[1,2,1,3] <- 0; female[1,2,1,4] <- 0; 
female[1,2,1,5] <- 0;

male[1,1,1,1] <- 399760; male[1,1,1,2] <- 240; male[1,1,1,3] <- 0; 
male[1,1,1,4] <- 0; male[1,1,1,5] <- 0; male[1,2,1,1] <- 99940; 
male[1,2,1,2] <- 60; male[1,2,1,3] <- 0; male[1,2,1,4] <- 0; 
male[1,2,1,5] <- 0;

female[1,1,2,1] <- 399760; female[1,1,2,2] <- 240; female[1,1,2,3] <- 0; 
female[1,1,2,4] <- 0; female[1,1,2,5] <- 0; female[1,2,2,1] <- 99940; 
female[1,2,2,2] <- 60; female[1,2,2,3] <- 0; female[1,2,2,4] <- 0; 
female[1,2,2,5] <- 0;

male[1,1,2,1] <- 399760; male[1,1,2,2] <- 240; male[1,1,2,3] <- 0; 
male[1,1,2,4] <- 0; male[1,1,2,5] <- 0; male[1,2,2,1] <- 99940; 
male[1,2,2,2] <- 60; male[1,2,2,3] <- 0; male[1,2,2,4] <- 0; 
male[1,2,2,5] <- 0;

#calculation of sample size according to risk-group and sex for year 1 of follow-up; only those alive are considered
#excluding those in the state of death with indices 5, 10, 15, 20)
nfem[1,1,1] <- female[1,1,1,1]+female[1,1,1,2]+female[1,1,1,3]+female[1,1,1,4]
nmal[1,1,1] <- male[1,1,1,1]+male[1,1,1,2]+male[1,1,1,3]+male[1,1,1,4]
nfem[1,2,1] <- female[1,2,1,1]+female[1,2,1,2]+female[1,2,1,3]+female[1,2,1,4]
nmal[1,2,1] <- male[1,2,1,1]+male[1,2,1,2]+male[1,2,1,3]+male[1,2,1,4]

nfem[1,1,2]<-nfem[1,1,1]
nmal[1,1,2]<-nmal[1,1,1]
nfem[1,2,2]<-nfem[1,2,1]
nmal[1,2,2]<-nmal[1,2,1]

#the probabilities of selecting a male/female partner from the high- or low-risk group, respectively, in year 1 of follow-up
gmalH[1,1] <- (rmalH*nmal[1,2,1])/(rmalH*nmal[1,2,1]+rmalL*nmal[1,1,1])
gmalL[1,1] <- 1-gmalH[1,1]
gfemH[1,1] <- (rfemH*nfem[1,2,1])/(rfemH*nfem[1,2,1]+rfemL*nfem[1,1,1])
gfemL[1,1] <- 1-gfemH[1,1]

gmalH[1,2]<-gmalH[1,1]
gmalL[1,2]<-gmalL[1,1]
gfemH[1,2]<-gfemH[1,1]
gfemL[1,2]<-gfemL[1,1]

#calibration
dat.sus.femH[1] ~ dpois(female[1,2,1,1])
dat.inf.femH[1] ~ dpois(female[1,2,1,2])
dat.asy.femH[1] ~ dpois(female[1,2,1,3])
dat.mor.femH[1] ~ dpois(female[1,2,1,4])
    
dat.sus.malH[1] ~ dpois(male[1,2,1,1])
dat.inf.malH[1] ~ dpois(male[1,2,1,2])
dat.asy.malH[1] ~ dpois(male[1,2,1,3])
dat.mor.malH[1] ~ dpois(male[1,2,1,4])

#dat.sus.femH: simulated data on susceptible high-risk females, used for calibration in year 1. The parameter female[n,2,1,1] contains the number 
#of susceptible high-risk females in year 1 and is calibrated by the data for year 1. The approach for high-risk females in the states infected, 
#asymptomatic and morbid as well as for high-risk males in the same states is conducted accordingly.

for (n in 2:5){
	conssusfemH[n] <- max(0.1,female[n,2,1,1])
	dat.sus.femH[n] ~ dpois(conssusfemH[n])
    
	consinffemH[n] <- max(0.1,female[n,2,1,2])
	dat.inf.femH[n] ~ dpois(consinffemH[n])
    
	consasyfemH[n] <- max(0.1,female[n,2,1,3])
	dat.asy.femH[n] ~ dpois(consasyfemH[n])
    
	consmorfemH[n] <- max(0.1,female[n,2,1,4])
	dat.mor.femH[n] ~ dpois(consmorfemH[n])
    
	conssusmalH[n] <- max(0.1,male[n,2,1,1])
	dat.sus.malH[n] ~ dpois(conssusmalH[n])
    
	consinfmalH[n] <- max(0.1,male[n,2,1,2])
	dat.inf.malH[n] ~ dpois(consinfmalH[n])
    
	consasymalH[n] <- max(0.1,male[n,2,1,3])
	dat.asy.malH[n] ~ dpois(consasymalH[n])
    
	consmormalH[n] <- max(0.1,male[n,2,1,4])
	dat.mor.malH[n] ~ dpois(consmormalH[n])
}

#state allocation algorithm for years 2-5 of follow-up
#year a
for (a in 1:A){
	#sexual behaviour group g (1=low-risk, 2=high-risk)
	for (g in 1:2){
	#intervention i (1=screening-only, 2=vaccination)
		for (i in 1:2){

			#transition probability matrix. Lambda: transition probabilities in females, Kappa: transition probabilties in males
			Lambda[a,g,i,1,3]<-0
			Lambda[a,g,i,1,4]<-0
			Lambda[a,g,i,1,5]<-pisd

			Lambda[a,g,i,2,1]<-0
			Lambda[a,g,i,2,2]<-1-piia-pisd
			Lambda[a,g,i,2,3]<-piia
			Lambda[a,g,i,2,4]<-0
			Lambda[a,g,i,2,5]<-pisd

			Lambda[a,g,i,3,1]<-0
			Lambda[a,g,i,3,2]<-0
			Lambda[a,g,i,3,3]<-1-piam-pisd
			Lambda[a,g,i,3,4]<-piam
			Lambda[a,g,i,3,5]<-pisd

			Lambda[a,g,i,4,1]<-0
			Lambda[a,g,i,4,2]<-0
			Lambda[a,g,i,4,3]<-0
			Lambda[a,g,i,4,4]<-1-pisd-pimd
			Lambda[a,g,i,4,5]<-pisd+pimd

			Lambda[a,g,i,5,1]<-0
			Lambda[a,g,i,5,2]<-0
			Lambda[a,g,i,5,3]<-0
			Lambda[a,g,i,5,4]<-0
			Lambda[a,g,i,5,5]<-1

			Kappa[a,g,i,1,3]<-0
			Kappa[a,g,i,1,4]<-0
			Kappa[a,g,i,1,5]<-pisd

			Kappa[a,g,i,2,1]<-0
			Kappa[a,g,i,2,2]<-1-piia-pisd
			Kappa[a,g,i,2,3]<-piia
			Kappa[a,g,i,2,4]<-0
			Kappa[a,g,i,2,5]<-pisd

			Kappa[a,g,i,3,1]<-0
			Kappa[a,g,i,3,2]<-0
			Kappa[a,g,i,3,3]<-1-piam-pisd
			Kappa[a,g,i,3,4]<-piam
			Kappa[a,g,i,3,5]<-pisd

			Kappa[a,g,i,4,1]<-0
			Kappa[a,g,i,4,2]<-0
			Kappa[a,g,i,4,3]<-0
			Kappa[a,g,i,4,4]<-1-pisd-pimd
			Kappa[a,g,i,4,5]<-pisd+pimd

			Kappa[a,g,i,5,1]<-0
			Kappa[a,g,i,5,2]<-0
			Kappa[a,g,i,5,3]<-0
			Kappa[a,g,i,5,4]<-0
			Kappa[a,g,i,5,5]<-1
		}
	}
}

for (i in 1:2){
	#vaccine coverage and efficacy per intervention i
	pi2[i]<-pi*step(i-1.1)+(1-step(i-1.1))
	eff2[i]<-eff*step(i-1.1)

	for (a in 2:A){
		#weighted average of STI prevalence in males and females in year a of follow-up 	
		pmal[a,i] <- gmalH[a-1,i]*(male[a-1,2,i,2]/nmal[a-1,2,i])+gmalL[a-1,i]
				*(male[a-1,1,i,2]/nmal[a-1,1,i])
		pfem[a,i] <- gfemH[a-1,i]*(female[a-1,2,i,2]/nfem[a-1,2,i])+gfemL[a-1,i]
				*(female[a-1,1,i,2]/nfem[a-1,1,i])
	
		#force of infection and probability of remaining susceptible
		Lambda[a,1,i,1,2]<-1-exp(-(pi2[i]*(1-eff2[i])*beta*rfemL*pmal[a,i]+(1-pi2[i])*beta
				*rfemL*pmal[a,i]))
		Lambda[a,1,i,1,1]<-1-Lambda[a,1,i,1,2]-pisd
	  		
		Lambda[a,2,i,1,2]<-1-exp(-(pi2[i]*(1-eff2[i])*beta*rfemH*pmal[a,i]+(1-pi2[i])*beta
				*rfemH*pmal[a,i]))
		Lambda[a,2,i,1,1]<-1-Lambda[a,2,i,1,2]-Lambda[a,2,i,1,5]
			
		Kappa[a,1,i,1,2]<-1-exp(-(pi2[i]*(1-eff2[i])*beta*rmalL*pfem[a,i]+(1-pi2[i])*beta
				*rmalL*pfem[a,i]))
		Kappa[a,1,i,1,1]<-1-Kappa[a,1,i,1,2]-Kappa[a,1,i,1,5]
			
		Kappa[a,2,i,1,2]<-1-exp(-(pi2[i]*(1-eff2[i])*beta*rmalH*pfem[a,i]+(1-pi2[i])*beta
				*rmalH*pfem[a,i]))
		Kappa[a,2,i,1,1]<-1-Kappa[a,2,i,1,2]-Kappa[a,2,i,1,5]
		
		#state allocation algorithm
		for (g in 1:2){
			#accounting for proliferation in population
			female[a,g,i,1] <-(inprod(female[a-1,g,i,], Lambda[a,g,i,,1]))+chi*nfem[a-1,g,i]
			male[a,g,i,1] <-(inprod(male[a-1,g,i,], Kappa[a,g,i,,1]))+chi*nmal[a-1,g,i]
    
			#inner product of number of people in states and transition probability matrices
			for (s in 2:5){
				female[a,g,i,s] <-inprod(female[a-1,g,i,], Lambda[a,g,i,,s])
				male[a,g,i,s] <-inprod(male[a-1,g,i,], Kappa[a,g,i,,s])
			}
    
			#calculating sample size of females and males
			nfem[a,g,i] <- female[a,g,i,1]+female[a,g,i,2]+female[a,g,i,3]+female[a,g,i,4]
			nmal[a,g,i] <- male[a,g,i,1]+male[a,g,i,2]+male[a,g,i,3]+male[a,g,i,4]
		}
		
		#calculating probabilities of selecting partners from the two risk groups
		gmalH[a,i] <- (rmalH*nmal[a,2,i])/(rmalH*nmal[a,2,i]+rmalL*nmal[a,1,i])
		gmalL[a,i] <- 1-gmalH[a,i]
		gfemH[a,i] <- (rfemH*nfem[a,2,i])/(rfemH*nfem[a,2,i]+rfemL*nfem[a,1,i])
		gfemL[a,i] <- 1-gfemH[a,i]
	}
}
			
#poisson-gamma model to update informative priors on partner acquisition rates by data
#datfemH: number of yearly partners in high-risk females, accordingly for the other sex and risk-group
#rfemH: partner acquisition rate in high-risk females, accordingly for the other sex and risk-group
#popsize: population size of the simulated data on yearly partners; we assume that 500 individuals were interviewed on their yearly number of partners

for(i in 1:popsize){
	datfemH[i] ~ dpois(rfemH)
	datfemL[i] ~ dpois(rfemL)
	datmalH[i] ~ dpois(rmalH)
	datmalL[i] ~ dpois(rmalL)
}

#informative priors on partner acquisition rates
	rfemH ~ dgamma(0.1,0.1)
	rfemL ~ dgamma(0.1,0.1)
	rmalH ~ dgamma(0.1,0.1)
	rmalL ~ dgamma(0.1,0.1)

#informative prior on reproduction rate chi
chi~dgamma(1111.1,111111.1)

#informative prior on transition probability infected --> asymptomatic
piia~dbeta(5119.2, 1279.8)

#informative prior on transition probability asymptomatic --> morbid
piam~dbeta(1842.66,18631.34)

#informative prior on transition probability morbid --> dead
pimd~dbeta(1535.96,36863.04)

#informative prior on transition probability susceptible --> dead
pisd~dbeta(156.1714,312186.6)

#beta-binomial model on probability STI transmission. r.beta: number of events, n.beta: sample size
r.beta ~ dbin(beta,n.beta)
#minimally-informative prior on beta
beta ~ dbeta(0.5,0.5)
#beta ~dbeta(764.85,4334.15)

#beta-binomial model on probability of diagnosis. r.diag: number of events, n.diag: sample size
r.diag ~ dbin(diag,n.diag)
#minimally-informative prior on diag
diag ~ dbeta(0.5,0.5)

#beta-binomial model on probability of screening. r.screen: number of events, n.screen: sample size
r.screen ~ dbin(screen,n.screen)
#minimally-informative prior on screen
screen ~ dbeta(0.5,0.5)

#beta - binomial model on vaccine coverage
r.pi ~ dbin(pi,n.pi)
pi ~ dbeta(0.5,0.5)

#beta - binomial model on vaccine efficacy
r.eff ~ dbin(eff,n.eff)
eff ~ dbeta(0.5,0.5)

#costs and utilities
tau.screen<-1/pow(0.693,2)
c.screen ~ dlnorm(2.996,tau.screen)
tau.vac<-1/pow(0.07986607,2)
c.vac ~ dlnorm(5.518352,tau.vac)
tau.test.sti<-1/pow(0.03,2)
c.test.sti ~ dlnorm(2.996,tau.test.sti)
tau.test.blood<-1/pow(0.03,2)
c.test.blood ~ dlnorm(3.401,tau.test.blood)
tau.trt<-1/pow(0.8325546,2)
c.trt ~ dlnorm(4.258597,tau.trt)
tau.trt.dis<-1/pow(0.1980422,2)
c.trt.dis ~ dlnorm(6.194998,tau.trt.dis)
tau.gp<-1/pow(0.02,2)
c.gp ~ dlnorm(3.912,tau.gp)

#utility of infected
u.inf ~ dbeta(1469.3,629.7)
#utility of asymptomatic
u.asym ~ dbeta(1439.4,959.6)
#utility of morbid
u.morb ~ dbeta(629.7,1469.3)
}
