# Supplementary material for: A dynamic Bayesian Markov model for health economic evaluations of interventions in infectious disease
Source: BMC Med Res Methodol. 2018 Aug 2;18:82. doi: 10.1186/s12874-018-0541-7 (PMC6090931; doi:10.1186/s12874-018-0541-7)
Supplement: Supplementary file 1 — The model codes of the BODE (in WinBUGS) and BMM (WinBUGS and JAGS versions) are provided as additional files BODE.txt, BMM(WinBUGS).txt and BMM(JAGS).txt. (ZIP 8 kb) [file 12874_2018_541_MOESM1_ESM.zip › BODE.txt]

###The Bayesian ODE-based model in WinBUGS
model{

#define ODEs in WBDiff syntax
solution[1:n.grid,1:dim,1:2]<-ode(init[1:dim,1:2],grid[1:n.grid],D(y[1:dim,1:2],t),origin,tol)

#ODEs for interventions i=1 (screening only) and i=2 (vaccination)
for(i in 1:2){

	#ODEs for low-risk females
	#Susceptible
	D(y[1,i],t) <-chi*nfemL[i]-lambdafemL[i]*y[1,i]-rhosd*y[1,i]

	#Infected
	D(y[2,i],t) <-lambdafemL[i]*y[1,i]-rhoia*y[2,i]-rhosd*y[2,i]

	#Asymptomatic
	D(y[3,i],t) <-rhoia*y[2,i]-rhoam*y[3,i]-rhosd*y[3,i]

	#Morbid
	D(y[4,i],t) <-rhoam*y[3,i]-rhomd*y[4,i]-rhosd*y[4,i]

	#Dead
	D(y[5,i],t) <-rhosd*nfemL[i]+rhomd*y[4,i]

	#ODEs for high-risk females
	#Susceptible
	D(y[6,i],t) <-chi*nfemH[i]-lambdafemH[i]*y[6,i]-rhosd*y[6,i]

	#Infected
	D(y[7,i],t) <-lambdafemH[i]*y[6,i]-rhoia*y[7,i]-rhosd*y[7,i]

	#Asymptomatic
	D(y[8,i],t) <-rhoia*y[7,i]-rhoam*y[8,i]-rhosd*y[8,i]

	#Morbid
	D(y[9,i],t) <-rhoam*y[8,i]-rhomd*y[9,i]-rhosd*y[9,i]

	#Dead
	D(y[10,i],t) <-rhosd*nfemH[i]+rhomd*y[9,i]

	#ODEs for low-risk males
	#Susceptible
	D(y[11,i],t) <-chi*nmalL[i]-lambdamalL[i]*y[11,i]-rhosd*y[11,i]

	#Infected
	D(y[12,i],t) <-lambdamalL[i]*y[11,i]-rhoia*y[12,i]-rhosd*y[12,i]

	#Asymptomatic
	D(y[13,i],t) <-rhoia*y[12,i]-rhoam*y[13,i]-rhosd*y[13,i]

	#Morbid
	D(y[14,i],t) <-rhoam*y[13,i]-rhomd*y[14,i]-rhosd*y[14,i]

	#Dead
	D(y[15,i],t) <-rhosd*nmalL[i]+rhomd*y[14,i]

	#ODEs for high-risk males
	#Susceptible
	D(y[16,i],t) <-chi*nmalH[i]-lambdamalH[i]*y[16,i]-rhosd*y[16,i]

	#Infected
	D(y[17,i],t) <-lambdamalH[i]*y[16,i]-rhoia*y[17,i]-rhosd*y[17,i]

	#Asymptomatic
	D(y[18,i],t) <-rhoia*y[17,i]-rhoam*y[18,i]-rhosd*y[18,i]

	#Morbid
	D(y[19,i],t) <-rhoam*y[18,i]-rhomd*y[19,i]-rhosd*y[19,i]

	#Dead
	D(y[20,i],t) <-rhosd*nmalH[i]+rhomd*y[19,i]

	#number of low-risk females alive
	nfemL[i] <- y[1,i]+y[2,i]+y[3,i]+y[4,i]

	#number of high-risk females alive
	nfemH[i] <- y[6,i]+y[7,i]+y[8,i]+y[9,i]

	#number of low-risk males alive
	nmalL[i]<-y[11,i]+y[12,i]+y[13,i]+y[14,i]

	#number of high-risk males alive
	nmalH[i]<-y[16,i]+y[17,i]+y[18,i]+y[19,i]

	#probability of selecting a high-risk male partner
	gmalH[i] <- (rmalH*nmalH[i])/(rmalH*nmalH[i]+rmalL*nmalL[i])

	#probability of selecting a low-risk male partner
	gmalL[i] <- 1-gmalH[i]

	#probability of selecting a high-risk female partner
	gfemH[i] <- (rfemH*nfemH[i])/(rfemH*nfemH[i]+rfemL*nfemL[i])

	#probability of selecting a low-risk female partner
	gfemL[i] <- 1-gfemH[i]

	#prevalence in males
	pmal[i] <- gmalH[i]*(y[17,i]/nmalH[i])+gmalL[i]*(y[12,i]/nmalL[i])

	#prevalence in females
	pfem[i] <- gfemH[i]*(y[7,i]/nfemH[i])+gfemL[i]*(y[2,i]/nfemL[i])

	#intervention screening: vaccine coverage (pi2=1), vaccine efficacy (eff2=0)
	#intervention vaccination: vaccine coverage (pi2=pi), vaccine efficacy (eff2=eff)
	pi2[i]<-pi*step(i-1.1)+(1-step(i-1.1))
	eff2[i]<-eff*step(i-1.1)

	#force of infection in the two risk groups and sexes
	lambdafemL[i] <-pi2[i]*(1-eff2[i])*beta*rfemL*pmal[i]+(1-pi2[i])*beta*rfemL*pmal[i]
	lambdafemH[i] <-pi2[i]*(1-eff2[i])*beta*rfemH*pmal[i]+(1-pi2[i])*beta*rfemH*pmal[i]
	lambdamalL[i] <-pi2[i]*(1-eff2[i])*beta*rmalL*pfem[i]+(1-pi2[i])*beta*rmalL*pfem[i]
	lambdamalH[i] <-pi2[i]*(1-eff2[i])*beta*rmalH*pfem[i]+(1-pi2[i])*beta*rmalH*pfem[i]
}

#Initial conditions intervention screening-only:
init[1,1] <- 399760; init[2,1] <- 240; init[3,1] <- 0; init[4,1] <- 0; init[5,1] <- 0; 
init[6,1] <- 99940; init[7,1] <- 60; init[8,1] <- 0; init[9,1] <- 0; init[10,1] <- 0; 
init[11,1] <- 399760; init[12,1] <- 240; init[13,1] <- 0; init[14,1] <- 0; 
init[15,1] <- 0; init[16,1] <-  99940; init[17,1] <- 60; init[18,1]<- 0; 
init[19,1] <- 0; init[20,1] <- 0

#initial conditions intervention vaccination are equivalent
init[1,2]<-init[1,1]; init[2,2]<-init[2,1]; init[3,2]<-init[3,1]; init[4,2]<-init[4,1]; 
init[5,2]<-init[5,1]; init[6,2]<-init[6,1]; init[7,2]<-init[7,1]; init[8,2]<-init[8,1]; 
init[9,2]<-init[9,1]; init[10,2]<-init[10,1]; init[11,2]<-init[11,1]; 
init[12,2]<-init[12,1]; init[13,2]<-init[13,1]; init[14,2]<-init[14,1]; 
init[15,2]<-init[15,1]; init[16,2]<-init[16,1]; init[17,2]<-init[17,1]; 
init[18,2]<-init[18,1]; init[19,2]<-init[19,1]; init[20,2]<-init[20,1]

#poisson-gamma model on partner acquisition rates
for(i in 1:popsize) {
	datfemH[i] ~ dpois(rfemH)
	datfemL[i] ~ dpois(rfemL)
	datmalH[i] ~ dpois(rmalH)
	datmalL[i] ~ dpois(rmalL)
}

#informative priors on partner acquisition rates
rfemH ~ dgamma(0.1,0.1)
rfemL ~ dgamma(0.1,0.1)
rmalH ~ dgamma(0.1,0.1)
rmalL ~ dgamma(0.1,0.1)

#informative prior on reproduction rate
chi~dgamma(1111.1,111111.1)

#informative prior on transition rate infected --> asymptomatic
rhoia~dgamma(25600,32000)

#informative prior on transition rate asymptomatic --> morbid
rhoam~dgamma(2025,22500)

#informative prior on transition rate morbid --> dead
rhomd~dgamma(1600,40000)

#informative prior on transition rate susceptible --> dead
rhosd~dgamma(156.25,312500)

#beta-binomial model on STI transmission probability per partnership. r.beta: number of events, n.beta: sample size
r.beta ~ dbin(beta,n.beta)
beta ~ dbeta(0.5,0.5)

#beta-binomial model on vaccine coverage
r.pi ~ dbin(pi,n.pi)
pi ~ dbeta(0.5,0.5)

#beta-binomial model on vaccine efficacy
r.eff ~ dbin(eff,n.eff)
eff ~ dbeta(0.5,0.5)

#beta-binomial model on probability of diagnosis
r.diag ~ dbin(diag,n.diag)
diag ~ dbeta(0.5,0.5)

#beta-binomial model on probability of screening
r.screen ~ dbin(screen,n.screen)
screen ~ dbeta(0.5,0.5)

#Bayesian model calibration through data on the number of high-risk females and males in the states susceptible, infected, asymptomatic and morbid. 
#These are count data and therefore modelled through poisson distributions. This is done for the first time point of follow-up.

dat.sus.femH[1] ~ dpois(init[6,1])
dat.inf.femH[1] ~ dpois(init[7,1])
dat.asy.femH[1] ~ dpois(init[8,1])
dat.mor.femH[1] ~ dpois(init[9,1])
dat.sus.malH[1] ~ dpois(init[16,1])
dat.inf.malH[1] ~ dpois(init[17,1])
dat.asy.malH[1] ~ dpois(init[18,1])
dat.mor.malH[1] ~ dpois(init[19,1])

#Data for time points 2-5 are also available and used to calibrate high-risk people in four of the states. 
#The constraint (maximum) is included due to a computational issue, is not relevant and can be omitted.

for (n in 2:5){
    conssusfemH[n] <- max(0.1,solution[n,6,1])
    dat.sus.femH[n] ~ dpois(conssusfemH[n])
    consinffemH[n] <- max(0.1,solution[n,7,1])
    dat.inf.femH[n] ~ dpois(consinffemH[n])
    consasyfemH[n] <- max(0.1,solution[n,8,1])
    dat.asy.femH[n] ~ dpois(consasyfemH[n])
    consmorfemH[n] <- max(0.1,solution[n,9,1])
    dat.mor.femH[n] ~ dpois(consmorfemH[n])
    conssusmalH[n] <- max(0.1,solution[n,16,1])
    dat.sus.malH[n] ~ dpois(conssusmalH[n])
    consinfmalH[n] <- max(0.1,solution[n,17,1])
    dat.inf.malH[n] ~ dpois(consinfmalH[n])
    consasymalH[n] <- max(0.1,solution[n,18,1])
    dat.asy.malH[n] ~ dpois(consasymalH[n])
    consmormalH[n] <- max(0.1,solution[n,19,1])
    dat.mor.malH[n] ~ dpois(consmormalH[n])
}

#informative priors on costs and utilities 
tau.screen<-1/pow(0.693,2)
c.screen ~ dlnorm(2.996,tau.screen)
tau.vac<-1/pow(0.07986607,2)
c.vac ~ dlnorm(5.518352,tau.vac)
tau.test.sti<-1/pow(0.03,2)
c.test.sti ~ dlnorm(2.996,tau.test.sti)
tau.test.blood<-1/pow(0.03,2)
c.test.blood ~ dlnorm(3.401,tau.test.blood)
tau.trt<-1/pow(0.8325546,2)
c.trt ~ dlnorm(4.258597,tau.trt)
tau.trt.dis<-1/pow(0.1980422,2)
c.trt.dis ~ dlnorm(6.194998,tau.trt.dis)
tau.gp<-1/pow(0.02,2)
c.gp ~ dlnorm(3.912,tau.gp)
u.inf ~ dbeta(1469.3,629.7)
u.asym ~ dbeta(1439.4,959.6)
u.morb ~ dbeta(629.7,1469.3)
}
